# Supplementary material for: Untargeted Metagenomic Investigation of the Airway Microbiome of Cystic Fibrosis Patients with Moderate-Severe Lung Disease
Source: Microorganisms. 2020 Jul 4;8(7):1003. doi: 10.3390/microorganisms8071003 (PMC7409339; doi:10.3390/microorganisms8071003)
Supplement: Supplementary file 1 [file microorganisms-08-01003-s001.zip]

Archive with 24 entries (23 files):
- Supplementary /
- __MACOSX/._Supplementary 
- Supplementary /Table S1.xlsx
- __MACOSX/Supplementary /._Table S1.xlsx
- Supplementary /Figure_S8.pdf
- __MACOSX/Supplementary /._Figure_S8.pdf
- Supplementary /Table S6.xlsx
- __MACOSX/Supplementary /._Table S6.xlsx
- Supplementary /microorganisms_826830_Supplementary.docx
- __MACOSX/Supplementary /._microorganisms_826830_Supplementary.docx
- Supplementary /Figure_S3.pdf
- __MACOSX/Supplementary /._Figure_S3.pdf
- Supplementary /Figure_S2.pdf
- __MACOSX/Supplementary /._Figure_S2.pdf
- Supplementary /Figure_S1.pdf
- __MACOSX/Supplementary /._Figure_S1.pdf
- Supplementary /Figure_S5.pdf
- __MACOSX/Supplementary /._Figure_S5.pdf
- Supplementary /Figure_S4.pdf
- __MACOSX/Supplementary /._Figure_S4.pdf
- Supplementary /Figure_S6.pdf
- __MACOSX/Supplementary /._Figure_S6.pdf
- Supplementary /Figure_S7.pdf
- __MACOSX/Supplementary /._Figure_S7.pdf
