# Supplementary material for: Untargeted Metagenomic Investigation of the Airway Microbiome of Cystic Fibrosis Patients with Moderate-Severe Lung Disease
Source: Microorganisms. 2020 Jul 4;8(7):1003. doi: 10.3390/microorganisms8071003 (PMC7409339; doi:10.3390/microorganisms8071003)
Supplement: Supplementary file 1 [file microorganisms-08-01003-s001.zip › Supplementary /Table S6.xlsx]

## Sheet: pathway_list
TABLE S6. List of metabolic pathways identified in assembled reads. The Metacyc ID of the pathway was reported in column one whereas the complete path description was reported in column two.
Metacyc_ID	path
1CMET2-PWY	Pathway|Biosynthesis|Cofactors, Prosthetic Groups, Electron Carriers Biosynthesis|Vitamin Biosynthesis|Folate Biosynthesis|N10-formyl-tetrahydrofolate biosynthesis|1CMET2-PWY
AEROBACTINSYN-PWY	Pathway|Biosynthesis|Siderophores Biosynthesis|aerobactin biosynthesis|AEROBACTINSYN-PWY
ALLANTOINDEG-PWY	Pathway|Degradation-Utilization-Assimilation|Amines and Polyamines Degradation|Allantoin Degradation|superpathway of allantoin degradation in yeast|ALLANTOINDEG-PWY
ANAEROFRUCAT-PWY	Pathway|Generation of Precursor Metabolites and Energy|Fermentation|Fermentation to Short-Chain Fatty Acids|Fermentation to Lactate|homolactic fermentation|ANAEROFRUCAT-PWY
ANAGLYCOLYSIS-PWY	Pathway|Generation of Precursor Metabolites and Energy|Glycolysis|glycolysis III (from glucose)|ANAGLYCOLYSIS-PWY
ARG+POLYAMINE-SYN	Pathway|Biosynthesis|Amines and Polyamines Biosynthesis|superpathway of arginine and polyamine biosynthesis|ARG%2bPOLYAMINE-SYN
ARGININE-SYN4-PWY	Pathway|Biosynthesis|Amino Acids Biosynthesis|Other Amino Acids Biosynthesis|L-Ornithine Biosynthesis|L-ornithine biosynthesis II|ARGININE-SYN4-PWY
ARGORNPROST-PWY	Pathway|Activation-Inactivation-Interconversion|Interconversions|arginine, ornithine and proline interconversion|ARGORNPROST-PWY
ARGSYN-PWY	Pathway|Biosynthesis|Amino Acids Biosynthesis|Proteinogenic Amino Acids Biosynthesis|L-arginine Biosynthesis|L-arginine biosynthesis I (via L-ornithine)|ARGSYN-PWY
ARGSYNBSUB-PWY	Pathway|Biosynthesis|Amino Acids Biosynthesis|Proteinogenic Amino Acids Biosynthesis|L-arginine Biosynthesis|L-arginine biosynthesis II (acetyl cycle)|ARGSYNBSUB-PWY
ARO-PWY	Pathway|Biosynthesis|Aromatic Compounds Biosynthesis|Chorismate Biosynthesis|chorismate biosynthesis I|ARO-PWY
ASPASN-PWY	Pathway|Biosynthesis|Amino Acids Biosynthesis|superpathway of L-aspartate and L-asparagine biosynthesis|ASPASN-PWY
AST-PWY	Pathway|Degradation-Utilization-Assimilation|Amino Acids Degradation|Proteinogenic Amino Acids Degradation|L-arginine Degradation|L-arginine degradation II (AST pathway)|AST-PWY
BIOTIN-BIOSYNTHESIS-PWY	Pathway|Biosynthesis|Cofactors, Prosthetic Groups, Electron Carriers Biosynthesis|Vitamin Biosynthesis|Biotin Biosynthesis|biotin biosynthesis I|BIOTIN-BIOSYNTHESIS-PWY
BRANCHED-CHAIN-AA-SYN-PWY	Pathway|Biosynthesis|Amino Acids Biosynthesis|superpathway of branched chain amino acid biosynthesis|BRANCHED-CHAIN-AA-SYN-PWY
CALVIN-PWY	Pathway|Degradation-Utilization-Assimilation|C1 Compounds Utilization and Assimilation|CO2 Fixation|Autotrophic CO2 Fixation|Calvin-Benson-Bassham cycle|CALVIN-PWY
CATECHOL-ORTHO-CLEAVAGE-PWY	Pathway|Degradation-Utilization-Assimilation|Aromatic Compounds Degradation|Catechol Degradation|catechol degradation to Î²-ketoadipate|CATECHOL-ORTHO-CLEAVAGE-PWY
CENTFERM-PWY	Pathway|Generation of Precursor Metabolites and Energy|Fermentation|Fermentation to Short-Chain Fatty Acids|Fermentation to Butanoate|pyruvate fermentation to butanoate|CENTFERM-PWY
CITRULBIO-PWY	Pathway|Biosynthesis|Amino Acids Biosynthesis|Other Amino Acids Biosynthesis|L-citrulline Biosynthesis|L-citrulline biosynthesis|CITRULBIO-PWY
COA-PWY-1	Pathway|Biosynthesis|Cofactors, Prosthetic Groups, Electron Carriers Biosynthesis|Coenzyme A Biosynthesis|superpathway of coenzyme A biosynthesis III (mammals)|COA-PWY-1
COA-PWY	Pathway|Biosynthesis|Cofactors, Prosthetic Groups, Electron Carriers Biosynthesis|Coenzyme A Biosynthesis|coenzyme A biosynthesis I (prokaryotic)|COA-PWY
COBALSYN-PWY	Pathway|Biosynthesis|Cofactors, Prosthetic Groups, Electron Carriers Biosynthesis|Vitamin Biosynthesis|Cobamide Biosynthesis|Cobinamide Salvage|Adenosylcobalamin Salvage from Cobinamide|superpathway of adenosylcobalamin salvage from cobinamide I|COBALSYN-PWY
COLANSYN-PWY	Pathway|Biosynthesis|Carbohydrates Biosynthesis|colanic acid building blocks biosynthesis|COLANSYN-PWY
COMPLETE-ARO-PWY	Pathway|Biosynthesis|Amino Acids Biosynthesis|superpathway of aromatic amino acid biosynthesis|COMPLETE-ARO-PWY
DAPLYSINESYN-PWY	Pathway|Biosynthesis|Amino Acids Biosynthesis|Proteinogenic Amino Acids Biosynthesis|L-lysine Biosynthesis|L-lysine biosynthesis I|DAPLYSINESYN-PWY
DENITRIFICATION-PWY	Pathway|Degradation-Utilization-Assimilation|Inorganic Nutrients Metabolism|Nitrogen Compounds Metabolism|Denitrification|nitrate reduction I (denitrification)|DENITRIFICATION-PWY
DENOVOPURINE2-PWY	Pathway|Biosynthesis|Nucleosides and Nucleotides Biosynthesis|Purine Nucleotides Biosynthesis|Purine Nucleotides De Novo Biosynthesis|superpathway of purine nucleotides de novo biosynthesis II|DENOVOPURINE2-PWY
DTDPRHAMSYN-PWY	Pathway|Biosynthesis|Carbohydrates Biosynthesis|Sugars Biosynthesis|Sugar Nucleotides Biosynthesis|dTDP-sugar Biosynthesis|dTDP-L-Rhamnose-Biosynthesis|dTDP-L-rhamnose biosynthesis I|DTDPRHAMSYN-PWY
ENTBACSYN-PWY	Pathway|Biosynthesis|Siderophores Biosynthesis|enterobactin biosynthesis|ENTBACSYN-PWY
FAO-PWY	Pathway|Degradation-Utilization-Assimilation|Fatty Acids and Lipids Degradation|Fatty Acids Degradation|fatty acid Î²-oxidation I|FAO-PWY
FASYN-ELONG-PWY	Pathway|Biosynthesis|Fatty Acids and Lipids Biosynthesis|Fatty Acids Biosynthesis|fatty acid elongation -- saturated|FASYN-ELONG-PWY
FASYN-INITIAL-PWY	Pathway|Biosynthesis|Fatty Acids and Lipids Biosynthesis|Fatty Acids Biosynthesis|superpathway of fatty acid biosynthesis initiation (E. coli)|FASYN-INITIAL-PWY
FERMENTATION-PWY	Pathway|Generation of Precursor Metabolites and Energy|Fermentation|Fermentation of Pyruvate|Pyruvate Fermentation to Ehanol|mixed acid fermentation|FERMENTATION-PWY
FOLSYN-PWY	Pathway|Biosynthesis|Cofactors, Prosthetic Groups, Electron Carriers Biosynthesis|Vitamin Biosynthesis|Folate Biosynthesis|superpathway of tetrahydrofolate biosynthesis and salvage|FOLSYN-PWY
FUC-RHAMCAT-PWY	Pathway|Superpathways|superpathway of fucose and rhamnose degradation|FUC-RHAMCAT-PWY
FUCCAT-PWY	Pathway|Degradation-Utilization-Assimilation|Carbohydrates Degradation|Sugars Degradation|fucose degradation|FUCCAT-PWY
GALACT-GLUCUROCAT-PWY	Pathway|Superpathways|superpathway of hexuronide and hexuronate degradation|GALACT-GLUCUROCAT-PWY
GALACTARDEG-PWY	Pathway|Degradation-Utilization-Assimilation|Secondary Metabolites Degradation|Sugar Derivatives Degradation|Sugar Acids Degradation|D-Galactarate Degradation|D-galactarate degradation I|GALACTARDEG-PWY
GALACTUROCAT-PWY	Pathway|Degradation-Utilization-Assimilation|Secondary Metabolites Degradation|Sugar Derivatives Degradation|Sugar Acids Degradation|D-Galacturonate Degradation|D-galacturonate degradation I|GALACTUROCAT-PWY
GLCMANNANAUT-PWY	Pathway|Degradation-Utilization-Assimilation|Amines and Polyamines Degradation|superpathway of N-acetylglucosamine, N-acetylmannosamine and N-acetylneuraminate degradation|GLCMANNANAUT-PWY
GLUCARDEG-PWY	Pathway|Degradation-Utilization-Assimilation|Secondary Metabolites Degradation|Sugar Derivatives Degradation|Sugar Acids Degradation|D-Glucarate Degradation|D-glucarate degradation I|GLUCARDEG-PWY
GLUCARGALACTSUPER-PWY	Pathway|Superpathways|superpathway of D-glucarate and D-galactarate degradation|GLUCARGALACTSUPER-PWY
GLUCONEO-PWY	Pathway|Biosynthesis|Carbohydrates Biosynthesis|Sugars Biosynthesis|Gluconeogenesis|gluconeogenesis I|GLUCONEO-PWY
GLUCOSE1PMETAB-PWY	Pathway|Degradation-Utilization-Assimilation|Carbohydrates Degradation|Sugars Degradation|glucose and glucose-1-phosphate degradation|GLUCOSE1PMETAB-PWY
GLUCUROCAT-PWY	Pathway|Degradation-Utilization-Assimilation|Secondary Metabolites Degradation|Sugar Derivatives Degradation|Sugar Acids Degradation|D-Glucuronate Degradation|superpathway of Î²-D-glucuronosides degradation|GLUCUROCAT-PWY
GLUDEG-I-PWY	Pathway|Degradation-Utilization-Assimilation|Amino Acids Degradation|Proteinogenic Amino Acids Degradation|L-glutamate Degradation|GABA shunt|GLUDEG-I-PWY
GLUTORN-PWY	Pathway|Biosynthesis|Amino Acids Biosynthesis|Other Amino Acids Biosynthesis|L-Ornithine Biosynthesis|L-ornithine biosynthesis I|GLUTORN-PWY
GLYCOCAT-PWY	Pathway|Degradation-Utilization-Assimilation|Carbohydrates Degradation|Polysaccharide Degradation|Glycogen Degradation|glycogen degradation I|GLYCOCAT-PWY
GLYCOGENSYNTH-PWY	Pathway|Biosynthesis|Carbohydrates Biosynthesis|Glycans Biosynthesis|Polysaccharides Biosynthesis|Glycogen and Starch Biosynthesis|glycogen biosynthesis I (from ADP-D-Glucose)|GLYCOGENSYNTH-PWY
GLYCOL-GLYOXDEG-PWY	Pathway|Degradation-Utilization-Assimilation|Alcohols Degradation|superpathway of glycol metabolism and degradation|GLYCOL-GLYOXDEG-PWY
GLYCOLYSIS-E-D	Pathway|Generation of Precursor Metabolites and Energy|superpathway of glycolysis and the Entner-Doudoroff pathway|GLYCOLYSIS-E-D
GLYCOLYSIS-TCA-GLYOX-BYPASS	Pathway|Generation of Precursor Metabolites and Energy|superpathway of glycolysis, pyruvate dehydrogenase, TCA, and glyoxylate bypass|GLYCOLYSIS-TCA-GLYOX-BYPASS
GLYCOLYSIS	Pathway|Generation of Precursor Metabolites and Energy|Glycolysis|glycolysis I (from glucose 6-phosphate)|GLYCOLYSIS
GLYOXYLATE-BYPASS	Pathway|Generation of Precursor Metabolites and Energy|glyoxylate cycle|GLYOXYLATE-BYPASS
GOLPDLCAT-PWY	Pathway|Degradation-Utilization-Assimilation|Alcohols Degradation|Glycerol Degradation|superpathway of glycerol degradation to 1,3-propanediol|GOLPDLCAT-PWY
HCAMHPDEG-PWY	Pathway|Degradation-Utilization-Assimilation|Aromatic Compounds Degradation|Phenolic Compounds Degradation|3-phenylpropanoate and 3-(3-hydroxyphenyl)propanoate degradation to 2-hydroxypentadienoate|HCAMHPDEG-PWY
HEME-BIOSYNTHESIS-II	Pathway|Biosynthesis|Cofactors, Prosthetic Groups, Electron Carriers Biosynthesis|Porphyrin Compounds Biosynthesis|Heme Biosynthesis|Heme b Biosynthesis|heme b biosynthesis I (aerobic)|HEME-BIOSYNTHESIS-II
HEMESYN2-PWY	Pathway|Biosynthesis|Cofactors, Prosthetic Groups, Electron Carriers Biosynthesis|Porphyrin Compounds Biosynthesis|Heme Biosynthesis|Heme b Biosynthesis|heme b biosynthesis II (anaerobic)|HEMESYN2-PWY
HEXITOLDEGSUPER-PWY	Pathway|Degradation-Utilization-Assimilation|Secondary Metabolites Degradation|Sugar Derivatives Degradation|Sugar Alcohols Degradation|superpathway of hexitol degradation (bacteria)|HEXITOLDEGSUPER-PWY
HISDEG-PWY	Pathway|Degradation-Utilization-Assimilation|Amino Acids Degradation|Proteinogenic Amino Acids Degradation|L-histidine Degradation|L-histidine degradation I|HISDEG-PWY
HISTSYN-PWY	Pathway|Biosynthesis|Amino Acids Biosynthesis|Proteinogenic Amino Acids Biosynthesis|L-histidine Biosynthesis|L-histidine biosynthesis|HISTSYN-PWY
HOMOSER-METSYN-PWY	Pathway|Biosynthesis|Amino Acids Biosynthesis|Proteinogenic Amino Acids Biosynthesis|L-methionine Biosynthesis|L-methionine De Novo Biosynthesis|L-methionine biosynthesis I|HOMOSER-METSYN-PWY
HSERMETANA-PWY	Pathway|Biosynthesis|Amino Acids Biosynthesis|Proteinogenic Amino Acids Biosynthesis|L-methionine Biosynthesis|L-methionine De Novo Biosynthesis|L-methionine biosynthesis III|HSERMETANA-PWY
ILEUDEG-PWY	Pathway|Degradation-Utilization-Assimilation|Amino Acids Degradation|Proteinogenic Amino Acids Degradation|L-isoleucine Degradation|L-isoleucine degradation I|ILEUDEG-PWY
ILEUSYN-PWY	Pathway|Biosynthesis|Amino Acids Biosynthesis|Proteinogenic Amino Acids Biosynthesis|L-isoleucine Biosynthesis|L-isoleucine biosynthesis I (from threonine)|ILEUSYN-PWY
KDO-NAGLIPASYN-PWY	Pathway|Biosynthesis|Cell Structures Biosynthesis|Lipopolysaccharide Biosynthesis|superpathway of (Kdo)2-lipid A biosynthesis|KDO-NAGLIPASYN-PWY
KETOGLUCONMET-PWY	Pathway|Degradation-Utilization-Assimilation|Secondary Metabolites Degradation|Sugar Derivatives Degradation|Sugar Acids Degradation|ketogluconate metabolism|KETOGLUCONMET-PWY
LACTOSECAT-PWY	Pathway|Degradation-Utilization-Assimilation|Carbohydrates Degradation|Sugars Degradation|Galactose Degradation|lactose and galactose degradation I|LACTOSECAT-PWY
LEU-DEG2-PWY	Pathway|Degradation-Utilization-Assimilation|Amino Acids Degradation|Proteinogenic Amino Acids Degradation|L-leucine Degradation|L-leucine degradation I|LEU-DEG2-PWY
LIPASYN-PWY	Pathway|Degradation-Utilization-Assimilation|Fatty Acids and Lipids Degradation|phospholipases|LIPASYN-PWY
LPSSYN-PWY	Pathway|Biosynthesis|Fatty Acids and Lipids Biosynthesis|superpathway of lipopolysaccharide biosynthesis|LPSSYN-PWY
MET-SAM-PWY	Pathway|Superpathways|superpathway of S-adenosyl-L-methionine biosynthesis|MET-SAM-PWY
METHGLYUT-PWY	Pathway|Degradation-Utilization-Assimilation|Aldehydes Degradation|superpathway of methylglyoxal degradation|METHGLYUT-PWY
METSYN-PWY	Pathway|Biosynthesis|Amino Acids Biosynthesis|Proteinogenic Amino Acids Biosynthesis|L-methionine Biosynthesis|L-methionine De Novo Biosynthesis|L-homoserine and L-methionine biosynthesis|METSYN-PWY
NAD-BIOSYNTHESIS-II	Pathway|Biosynthesis|Cofactors, Prosthetic Groups, Electron Carriers Biosynthesis|NAD Metabolism|NAD Biosynthesis|NAD salvage pathway III|NAD-BIOSYNTHESIS-II
NAGLIPASYN-PWY	Pathway|Biosynthesis|Cell Structures Biosynthesis|Lipopolysaccharide Biosynthesis|lipid IVA biosynthesis|NAGLIPASYN-PWY
NONMEVIPP-PWY	Pathway|Biosynthesis|Secondary Metabolites Biosynthesis|Terpenoids Biosynthesis|Hemiterpenes Biosynthesis|Isopentenyl Diphosphate Biosynthesis|Methylerythritol Phosphate Pathways|methylerythritol phosphate pathway I|NONMEVIPP-PWY
NONOXIPENT-PWY	Pathway|Generation of Precursor Metabolites and Energy|Pentose Phosphate Pathways|pentose phosphate pathway (non-oxidative branch)|NONOXIPENT-PWY
OANTIGEN-PWY	Pathway|Biosynthesis|Carbohydrates Biosynthesis|Sugars Biosynthesis|Sugar Nucleotides Biosynthesis|O-antigen building blocks biosynthesis (E. coli)|OANTIGEN-PWY
P105-PWY	Pathway|Generation of Precursor Metabolites and Energy|TCA cycle|TCA cycle IV (2-oxoglutarate decarboxylase)|P105-PWY
P108-PWY	Pathway|Generation of Precursor Metabolites and Energy|Fermentation|Fermentation to Short-Chain Fatty Acids|Fermentation to Propanoate|Pyruvate Fermentation to Propanoate|pyruvate fermentation to propanoate I|P108-PWY
P122-PWY	Pathway|Generation of Precursor Metabolites and Energy|Fermentation|Fermentation of Pyruvate|Pyruvate Fermentation to Ehanol|heterolactic fermentation|P122-PWY
P124-PWY	Pathway|Generation of Precursor Metabolites and Energy|Fermentation|Fermentation to Short-Chain Fatty Acids|Fermentation to Acetate|Bifidobacterium shunt|P124-PWY
P125-PWY	Pathway|Generation of Precursor Metabolites and Energy|Fermentation|Fermentation to Alcohols|Butanediol Biosynthesis|superpathway of (R,R)-butanediol biosynthesis|P125-PWY
P161-PWY	Pathway|Generation of Precursor Metabolites and Energy|Fermentation|Fermentation of Pyruvate|Pyruvate Fermentation to Ehanol|acetylene degradation|P161-PWY
P162-PWY	Pathway|Degradation-Utilization-Assimilation|Amino Acids Degradation|Proteinogenic Amino Acids Degradation|L-glutamate Degradation|L-glutamate degradation V (via hydroxyglutarate)|P162-PWY
P163-PWY	Pathway|Degradation-Utilization-Assimilation|Amino Acids Degradation|Proteinogenic Amino Acids Degradation|L-lysine Degradation|L-lysine fermentation to acetate and butanoate|P163-PWY
P164-PWY	Pathway|Degradation-Utilization-Assimilation|Nucleosides and Nucleotides Degradation|Purine Nucleotides Degradation|purine nucleobases degradation I (anaerobic)|P164-PWY
P165-PWY	Pathway|Degradation-Utilization-Assimilation|Aromatic Compounds Degradation|Urate Degradation|superpathway of purines degradation in plants|P165-PWY
P185-PWY	Pathway|Degradation-Utilization-Assimilation|C1 Compounds Utilization and Assimilation|Formaldehyde Assimilation|formaldehyde assimilation III (dihydroxyacetone cycle)|P185-PWY
P221-PWY	Pathway|Degradation-Utilization-Assimilation|Degradation-Utilization-Assimilation - Other|octane oxidation|P221-PWY
P23-PWY	Pathway|Degradation-Utilization-Assimilation|C1 Compounds Utilization and Assimilation|CO2 Fixation|Autotrophic CO2 Fixation|Reductive TCA Cycles|reductive TCA cycle I|P23-PWY
P4-PWY	Pathway|Biosynthesis|Amino Acids Biosynthesis|superpathway of L-lysine, L-threonine and L-methionine biosynthesis I|P4-PWY
P42-PWY	Pathway|Degradation-Utilization-Assimilation|C1 Compounds Utilization and Assimilation|CO2 Fixation|Autotrophic CO2 Fixation|Reductive TCA Cycles|incomplete reductive TCA cycle|P42-PWY
P441-PWY	Pathway|Degradation-Utilization-Assimilation|Carboxylates Degradation|superpathway of N-acetylneuraminate degradation|P441-PWY
P461-PWY	Pathway|Degradation-Utilization-Assimilation|Secondary Metabolites Degradation|Sugar Derivatives Degradation|Sugar Alcohols Degradation|hexitol fermentation to lactate, formate, ethanol and acetate|P461-PWY
P621-PWY	Pathway|Degradation-Utilization-Assimilation|Degradation-Utilization-Assimilation - Other|nylon-6 oligomer degradation|P621-PWY
PANTO-PWY	Pathway|Biosynthesis|Cofactors, Prosthetic Groups, Electron Carriers Biosynthesis|Vitamin Biosynthesis|Phosphopantothenate Biosynthesis|phosphopantothenate biosynthesis I|PANTO-PWY
PANTOSYN-PWY	Pathway|Biosynthesis|Cofactors, Prosthetic Groups, Electron Carriers Biosynthesis|Coenzyme A Biosynthesis|superpathway of coenzyme A biosynthesis I (bacteria)|PANTOSYN-PWY
PENTOSE-P-PWY	Pathway|Generation of Precursor Metabolites and Energy|Pentose Phosphate Pathways|pentose phosphate pathway|PENTOSE-P-PWY
PEPTIDOGLYCANSYN-PWY	Pathway|Biosynthesis|Cell Structures Biosynthesis|Cell Wall Biosynthesis|Peptidoglycan Biosynthesis|peptidoglycan biosynthesis I (meso-diaminopimelate containing)|PEPTIDOGLYCANSYN-PWY
PHOSLIPSYN-PWY	Pathway|Biosynthesis|Fatty Acids and Lipids Biosynthesis|Phospholipids Biosynthesis|superpathway of phospholipid biosynthesis I (bacteria)|PHOSLIPSYN-PWY
POLYAMINSYN3-PWY	Pathway|Biosynthesis|Amines and Polyamines Biosynthesis|superpathway of polyamine biosynthesis II|POLYAMINSYN3-PWY
POLYAMSYN-PWY	Pathway|Biosynthesis|Amines and Polyamines Biosynthesis|superpathway of polyamine biosynthesis I|POLYAMSYN-PWY
POLYISOPRENSYN-PWY	Pathway|Biosynthesis|Cofactors, Prosthetic Groups, Electron Carriers Biosynthesis|Polyprenyl Biosynthesis|polyisoprenoid biosynthesis (E. coli)|POLYISOPRENSYN-PWY
PPGPPMET-PWY	Pathway|Biosynthesis|Metabolic Regulators Biosynthesis|ppGpp biosynthesis|PPGPPMET-PWY
PROTOCATECHUATE-ORTHO-CLEAVAGE-PWY	Pathway|Degradation-Utilization-Assimilation|Aromatic Compounds Degradation|Protocatechuate Degradation|protocatechuate degradation II (ortho-cleavage pathway)|PROTOCATECHUATE-ORTHO-CLEAVAGE-PWY
PRPP-PWY	Pathway|Superpathways|superpathway of histidine, purine, and pyrimidine biosynthesis|PRPP-PWY
PWY-1042	Pathway|Generation of Precursor Metabolites and Energy|Glycolysis|glycolysis IV (plant cytosol)|PWY-1042
PWY-1269	Pathway|Biosynthesis|Carbohydrates Biosynthesis|Sugars Biosynthesis|Sugar Nucleotides Biosynthesis|CMP-sugar Biosynthesis|CMP-3-deoxy-D-manno-octulosonate Biosynthesis|CMP-3-deoxy-D-manno-octulosonate biosynthesis|PWY-1269
PWY-1622	Pathway|Degradation-Utilization-Assimilation|C1 Compounds Utilization and Assimilation|Formaldehyde Assimilation|formaldehyde assimilation I (serine pathway)|PWY-1622
PWY-181	Pathway|Generation of Precursor Metabolites and Energy|Photosynthesis|photorespiration|PWY-181
PWY-1861	Pathway|Degradation-Utilization-Assimilation|C1 Compounds Utilization and Assimilation|Formaldehyde Assimilation|formaldehyde assimilation II (assimilatory RuMP Cycle)|PWY-1861
PWY-1882	Pathway|Degradation-Utilization-Assimilation|C1 Compounds Utilization and Assimilation|superpathway of C1 compounds oxidation to CO2|PWY-1882
PWY-241	Pathway|Generation of Precursor Metabolites and Energy|Photosynthesis|C4 photosynthetic carbon assimilation cycle, NADP-ME type|PWY-241
PWY-2941	Pathway|Biosynthesis|Amino Acids Biosynthesis|Proteinogenic Amino Acids Biosynthesis|L-lysine Biosynthesis|L-lysine biosynthesis II|PWY-2941
PWY-2942	Pathway|Biosynthesis|Amino Acids Biosynthesis|Proteinogenic Amino Acids Biosynthesis|L-lysine Biosynthesis|L-lysine biosynthesis III|PWY-2942
PWY-3001	Pathway|Biosynthesis|Amino Acids Biosynthesis|Proteinogenic Amino Acids Biosynthesis|L-isoleucine Biosynthesis|superpathway of L-isoleucine biosynthesis I|PWY-3001
PWY-3661	Pathway|Degradation-Utilization-Assimilation|Amines and Polyamines Degradation|Glycine Betaine Degradation|glycine betaine degradation I|PWY-3661
PWY-3781	Pathway|Generation of Precursor Metabolites and Energy|Respiration|Aerobic Respiration|aerobic respiration I (cytochrome c)|PWY-3781
PWY-3841	Pathway|Biosynthesis|Cofactors, Prosthetic Groups, Electron Carriers Biosynthesis|Vitamin Biosynthesis|Folate Biosynthesis|Folate Transformations|folate transformations II|PWY-3841
PWY-4041	Pathway|Biosynthesis|Cofactors, Prosthetic Groups, Electron Carriers Biosynthesis|Reductant Biosynthesis|Î³-glutamyl cycle|PWY-4041
PWY-4321	Pathway|Degradation-Utilization-Assimilation|Amino Acids Degradation|Proteinogenic Amino Acids Degradation|L-glutamate Degradation|L-glutamate degradation IV|PWY-4321
PWY-4702	Pathway|Degradation-Utilization-Assimilation|Secondary Metabolites Degradation|Sugar Derivatives Degradation|Cyclitols Degradation|Phytate Degradation|phytate degradation I|PWY-4702
PWY-4722	Pathway|Degradation-Utilization-Assimilation|Amines and Polyamines Degradation|Creatinine Degradation|creatinine degradation II|PWY-4722
PWY-4981	Pathway|Biosynthesis|Amino Acids Biosynthesis|Proteinogenic Amino Acids Biosynthesis|L-proline Biosynthesis|L-proline biosynthesis II (from arginine)|PWY-4981
PWY-4984	Pathway|Degradation-Utilization-Assimilation|Inorganic Nutrients Metabolism|Nitrogen Compounds Metabolism|urea cycle|PWY-4984
PWY-5005	Pathway|Biosynthesis|Cofactors, Prosthetic Groups, Electron Carriers Biosynthesis|Vitamin Biosynthesis|Biotin Biosynthesis|biotin biosynthesis II|PWY-5005
PWY-5022	Pathway|Generation of Precursor Metabolites and Energy|Fermentation|Fermentation to Short-Chain Fatty Acids|Fermentation to Butanoate|4-aminobutanoate degradation V|PWY-5022
PWY-5028	Pathway|Degradation-Utilization-Assimilation|Amino Acids Degradation|Proteinogenic Amino Acids Degradation|L-histidine Degradation|L-histidine degradation II|PWY-5028
PWY-5030	Pathway|Degradation-Utilization-Assimilation|Amino Acids Degradation|Proteinogenic Amino Acids Degradation|L-histidine Degradation|L-histidine degradation III|PWY-5030
PWY-5083	Pathway|Biosynthesis|Cofactors, Prosthetic Groups, Electron Carriers Biosynthesis|NAD Metabolism|NAD-NADH phosphorylation and dephosphorylation|PWY-5083
PWY-5088	Pathway|Degradation-Utilization-Assimilation|Amino Acids Degradation|Proteinogenic Amino Acids Degradation|L-glutamate Degradation|L-glutamate degradation VIII (to propanoate)|PWY-5088
PWY-5097	Pathway|Biosynthesis|Amino Acids Biosynthesis|Proteinogenic Amino Acids Biosynthesis|L-lysine Biosynthesis|L-lysine biosynthesis VI|PWY-5097
PWY-5100	Pathway|Generation of Precursor Metabolites and Energy|Fermentation|Fermentation to Short-Chain Fatty Acids|Fermentation to Acetate|Pyruvate Fermentation to Acetate|pyruvate fermentation to acetate and lactate II|PWY-5100
PWY-5101	Pathway|Biosynthesis|Amino Acids Biosynthesis|Proteinogenic Amino Acids Biosynthesis|L-isoleucine Biosynthesis|L-isoleucine biosynthesis II|PWY-5101
PWY-5103	Pathway|Biosynthesis|Amino Acids Biosynthesis|Proteinogenic Amino Acids Biosynthesis|L-isoleucine Biosynthesis|L-isoleucine biosynthesis III|PWY-5103
PWY-5104	Pathway|Biosynthesis|Amino Acids Biosynthesis|Proteinogenic Amino Acids Biosynthesis|L-isoleucine Biosynthesis|L-isoleucine biosynthesis IV|PWY-5104
PWY-5121	Pathway|Biosynthesis|Cofactors, Prosthetic Groups, Electron Carriers Biosynthesis|Polyprenyl Biosynthesis|Geranylgeranyl Diphosphate Biosynthesis|superpathway of geranylgeranyl diphosphate biosynthesis II (via MEP)|PWY-5121
PWY-5136	Pathway|Degradation-Utilization-Assimilation|Fatty Acids and Lipids Degradation|Fatty Acids Degradation|fatty acid Î²-oxidation II (peroxisome)|PWY-5136
PWY-5138	Pathway|Degradation-Utilization-Assimilation|Fatty Acids and Lipids Degradation|Fatty Acids Degradation|unsaturated, even numbered fatty acid Î²-oxidation|PWY-5138
PWY-5154	Pathway|Biosynthesis|Amino Acids Biosynthesis|Proteinogenic Amino Acids Biosynthesis|L-arginine Biosynthesis|L-arginine biosynthesis III (via N-acetyl-L-citrulline)|PWY-5154
PWY-5173	Pathway|Generation of Precursor Metabolites and Energy|Acetyl-CoA Biosynthesis|superpathway of acetyl-CoA biosynthesis|PWY-5173
PWY-5177	Pathway|Degradation-Utilization-Assimilation|Carboxylates Degradation|glutaryl-CoA degradation|PWY-5177
PWY-5180	Pathway|Degradation-Utilization-Assimilation|Aromatic Compounds Degradation|Toluenes Degradation|toluene degradation I (aerobic) (via o-cresol)|PWY-5180
PWY-5181	Pathway|Degradation-Utilization-Assimilation|Aromatic Compounds Degradation|Toluenes Degradation|toluene degradation III (aerobic) (via p-cresol)|PWY-5181
PWY-5182	Pathway|Degradation-Utilization-Assimilation|Aromatic Compounds Degradation|Toluenes Degradation|toluene degradation II (aerobic) (via 4-methylcatechol)|PWY-5182
PWY-5188	Pathway|Biosynthesis|Cofactors, Prosthetic Groups, Electron Carriers Biosynthesis|Tetrapyrrole Biosynthesis|tetrapyrrole biosynthesis I (from glutamate)|PWY-5188
PWY-5189	Pathway|Biosynthesis|Cofactors, Prosthetic Groups, Electron Carriers Biosynthesis|Tetrapyrrole Biosynthesis|tetrapyrrole biosynthesis II (from glycine)|PWY-5189
PWY-5265	Pathway|Biosynthesis|Cell Structures Biosynthesis|Cell Wall Biosynthesis|Peptidoglycan Biosynthesis|peptidoglycan biosynthesis II (staphylococci)|PWY-5265
PWY-5328	Pathway|Degradation-Utilization-Assimilation|Amino Acids Degradation|Proteinogenic Amino Acids Degradation|L-methionine Degradation|superpathway of L-methionine salvage and degradation|PWY-5328
PWY-5345	Pathway|Biosynthesis|Amino Acids Biosynthesis|Proteinogenic Amino Acids Biosynthesis|L-methionine Biosynthesis|L-methionine De Novo Biosynthesis|superpathway of L-methionine biosynthesis (by sulfhydrylation)|PWY-5345
PWY-5347	Pathway|Biosynthesis|Amino Acids Biosynthesis|Proteinogenic Amino Acids Biosynthesis|L-methionine Biosynthesis|L-methionine De Novo Biosynthesis|superpathway of L-methionine biosynthesis (transsulfuration)|PWY-5347
PWY-5367	Pathway|Biosynthesis|Fatty Acids and Lipids Biosynthesis|Fatty Acids Biosynthesis|Unsaturated Fatty Acids Biosynthesis|petroselinate biosynthesis|PWY-5367
PWY-5384	Pathway|Degradation-Utilization-Assimilation|Carbohydrates Degradation|Sugars Degradation|Sucrose Degradation|sucrose degradation IV (sucrose phosphorylase)|PWY-5384
PWY-5415	Pathway|Degradation-Utilization-Assimilation|Aromatic Compounds Degradation|Catechol Degradation|catechol degradation I (meta-cleavage pathway)|PWY-5415
PWY-5417	Pathway|Degradation-Utilization-Assimilation|Aromatic Compounds Degradation|Catechol Degradation|catechol degradation III (ortho-cleavage pathway)|PWY-5417
PWY-5431	Pathway|Degradation-Utilization-Assimilation|Aromatic Compounds Degradation|Catechol Degradation|aromatic compounds degradation via Î²-ketoadipate|PWY-5431
PWY-5464	Pathway|Generation of Precursor Metabolites and Energy|superpathway of cytosolic glycolysis (plants), pyruvate dehydrogenase and TCA cycle|PWY-5464
PWY-5484	Pathway|Generation of Precursor Metabolites and Energy|Glycolysis|glycolysis II (from fructose 6-phosphate)|PWY-5484
PWY-5505	Pathway|Biosynthesis|Amino Acids Biosynthesis|Proteinogenic Amino Acids Biosynthesis|L-glutamate Biosynthesis|L-glutamate and L-glutamine biosynthesis|PWY-5505
PWY-5509	Pathway|Biosynthesis|Cofactors, Prosthetic Groups, Electron Carriers Biosynthesis|Vitamin Biosynthesis|Cobamide Biosynthesis|Cobamide de novo Biosynthesis|Adenosylcobamide Biosynthesis|adenosylcobalamin biosynthesis from adenosylcobinamide-GDP I|PWY-5509
PWY-561	Pathway|Generation of Precursor Metabolites and Energy|superpathway of glyoxylate cycle and fatty acid degradation|PWY-561
PWY-5647	Pathway|Degradation-Utilization-Assimilation|Aromatic Compounds Degradation|Nitroaromatic Compounds Degradation|Nitrobenzoate Degradation|2-Nitrobenzoate Degradation|2-nitrobenzoate degradation I|PWY-5647
PWY-5654	Pathway|Degradation-Utilization-Assimilation|Carboxylates Degradation|2-amino-3-carboxymuconate semialdehyde degradation to 2-hydroxypentadienoate|PWY-5654
PWY-5659	Pathway|Biosynthesis|Carbohydrates Biosynthesis|Sugars Biosynthesis|Sugar Nucleotides Biosynthesis|GDP-sugar Biosynthesis|GDP-mannose biosynthesis|PWY-5659
PWY-5667	Pathway|Biosynthesis|Fatty Acids and Lipids Biosynthesis|Phospholipids Biosynthesis|CDP-diacylglycerol Biosynthesis|CDP-diacylglycerol biosynthesis I|PWY-5667
PWY-5675	Pathway|Degradation-Utilization-Assimilation|Inorganic Nutrients Metabolism|Nitrogen Compounds Metabolism|Nitrate Reduction|nitrate reduction V (assimilatory)|PWY-5675
PWY-5676	Pathway|Generation of Precursor Metabolites and Energy|Fermentation|Fermentation to Short-Chain Fatty Acids|Fermentation to Butanoate|acetyl-CoA fermentation to butanoate II|PWY-5676
PWY-5686	Pathway|Biosynthesis|Nucleosides and Nucleotides Biosynthesis|Pyrimidine Nucleotides Biosynthesis|Pyrimidine Nucleotides De Novo Biosynthesis|Pyrimidine Ribonucleotides De Novo Biosynthesis|UMP Biosynthesis|UMP biosynthesis I|PWY-5686
PWY-5690	Pathway|Generation of Precursor Metabolites and Energy|TCA cycle|TCA cycle II (plants and fungi)|PWY-5690
PWY-5695	Pathway|Degradation-Utilization-Assimilation|Nucleosides and Nucleotides Degradation|Purine Nucleotides Degradation|inosine 5'-phosphate degradation|PWY-5695
PWY-5705	Pathway|Degradation-Utilization-Assimilation|Amines and Polyamines Degradation|Allantoin Degradation|allantoin degradation to glyoxylate III|PWY-5705
PWY-5723	Pathway|Generation of Precursor Metabolites and Energy|Rubisco shunt|PWY-5723
PWY-5741	Pathway|Generation of Precursor Metabolites and Energy|ethylmalonyl-CoA pathway|PWY-5741
PWY-5747	Pathway|Degradation-Utilization-Assimilation|Carboxylates Degradation|Propanoate Degradation|2-Methylcitrate Cycle|2-methylcitrate cycle II|PWY-5747
PWY-5837	Pathway|Biosynthesis|Cofactors, Prosthetic Groups, Electron Carriers Biosynthesis|Quinol and Quinone Biosynthesis|1,4-Dihydroxy-2-Naphthoate Biosynthesis|2-carboxy-1,4-naphthoquinol biosynthesis|PWY-5837
PWY-5838	Pathway|Biosynthesis|Cofactors, Prosthetic Groups, Electron Carriers Biosynthesis|Quinol and Quinone Biosynthesis|Menaquinol Biosynthesis|superpathway of menaquinol-8 biosynthesis I|PWY-5838
PWY-5840	Pathway|Biosynthesis|Cofactors, Prosthetic Groups, Electron Carriers Biosynthesis|Quinol and Quinone Biosynthesis|Menaquinol Biosynthesis|superpathway of menaquinol-7 biosynthesis|PWY-5840
PWY-5845	Pathway|Biosynthesis|Cofactors, Prosthetic Groups, Electron Carriers Biosynthesis|Quinol and Quinone Biosynthesis|Menaquinol Biosynthesis|superpathway of menaquinol-9 biosynthesis|PWY-5845
PWY-5850	Pathway|Biosynthesis|Cofactors, Prosthetic Groups, Electron Carriers Biosynthesis|Quinol and Quinone Biosynthesis|Menaquinol Biosynthesis|superpathway of menaquinol-6 biosynthesis I|PWY-5850
PWY-5855	Pathway|Biosynthesis|Cofactors, Prosthetic Groups, Electron Carriers Biosynthesis|Quinol and Quinone Biosynthesis|Ubiquinol Biosynthesis|ubiquinol-7 biosynthesis (prokaryotic)|PWY-5855
PWY-5856	Pathway|Biosynthesis|Cofactors, Prosthetic Groups, Electron Carriers Biosynthesis|Quinol and Quinone Biosynthesis|Ubiquinol Biosynthesis|ubiquinol-9 biosynthesis (prokaryotic)|PWY-5856
PWY-5857	Pathway|Biosynthesis|Cofactors, Prosthetic Groups, Electron Carriers Biosynthesis|Quinol and Quinone Biosynthesis|Ubiquinol Biosynthesis|ubiquinol-10 biosynthesis (prokaryotic)|PWY-5857
PWY-5860	Pathway|Biosynthesis|Cofactors, Prosthetic Groups, Electron Carriers Biosynthesis|Quinol and Quinone Biosynthesis|Demethylmenaquinol Biosynthesis|Demethylmenaquinol-6 Biosynthesis|superpathway of demethylmenaquinol-6 biosynthesis I|PWY-5860
PWY-5861	Pathway|Biosynthesis|Cofactors, Prosthetic Groups, Electron Carriers Biosynthesis|Quinol and Quinone Biosynthesis|Demethylmenaquinol Biosynthesis|Demethylmenaquinol-8 Biosynthesis|superpathway of demethylmenaquinol-8 biosynthesis I|PWY-5861
PWY-5862	Pathway|Biosynthesis|Cofactors, Prosthetic Groups, Electron Carriers Biosynthesis|Quinol and Quinone Biosynthesis|Demethylmenaquinol Biosynthesis|superpathway of demethylmenaquinol-9 biosynthesis|PWY-5862
PWY-5863	Pathway|Biosynthesis|Cofactors, Prosthetic Groups, Electron Carriers Biosynthesis|Quinol and Quinone Biosynthesis|Phylloquinol Biosynthesis|superpathway of phylloquinol biosynthesis|PWY-5863
PWY-5896	Pathway|Biosynthesis|Cofactors, Prosthetic Groups, Electron Carriers Biosynthesis|Quinol and Quinone Biosynthesis|Menaquinol Biosynthesis|superpathway of menaquinol-10 biosynthesis|PWY-5896
PWY-5897	Pathway|Biosynthesis|Cofactors, Prosthetic Groups, Electron Carriers Biosynthesis|Quinol and Quinone Biosynthesis|Menaquinol Biosynthesis|superpathway of menaquinol-11 biosynthesis|PWY-5897
PWY-5898	Pathway|Biosynthesis|Cofactors, Prosthetic Groups, Electron Carriers Biosynthesis|Quinol and Quinone Biosynthesis|Menaquinol Biosynthesis|superpathway of menaquinol-12 biosynthesis|PWY-5898
PWY-5899	Pathway|Biosynthesis|Cofactors, Prosthetic Groups, Electron Carriers Biosynthesis|Quinol and Quinone Biosynthesis|Menaquinol Biosynthesis|superpathway of menaquinol-13 biosynthesis|PWY-5899
PWY-5910	Pathway|Biosynthesis|Cofactors, Prosthetic Groups, Electron Carriers Biosynthesis|Polyprenyl Biosynthesis|Geranylgeranyl Diphosphate Biosynthesis|superpathway of geranylgeranyldiphosphate biosynthesis I (via mevalonate)|PWY-5910
PWY-5913	Pathway|Generation of Precursor Metabolites and Energy|TCA cycle|partial TCA cycle (obligate autotrophs)|PWY-5913
PWY-5918	Pathway|Biosynthesis|Cofactors, Prosthetic Groups, Electron Carriers Biosynthesis|Porphyrin Compounds Biosynthesis|Heme Biosynthesis|Heme b Biosynthesis|superpathay of heme b biosynthesis from glutamate|PWY-5918
PWY-5920	Pathway|Biosynthesis|Cofactors, Prosthetic Groups, Electron Carriers Biosynthesis|Porphyrin Compounds Biosynthesis|Heme Biosynthesis|Heme b Biosynthesis|superpathway of b heme biosynthesis from glycine|PWY-5920
PWY-5941	Pathway|Degradation-Utilization-Assimilation|Carbohydrates Degradation|Polysaccharide Degradation|Glycogen Degradation|glycogen degradation II|PWY-5941
PWY-5971	Pathway|Biosynthesis|Fatty Acids and Lipids Biosynthesis|Fatty Acids Biosynthesis|Palmitate Biosynthesis|palmitate biosynthesis II (bacteria and plants)|PWY-5971
PWY-5973	Pathway|Biosynthesis|Fatty Acids and Lipids Biosynthesis|Fatty Acids Biosynthesis|Unsaturated Fatty Acids Biosynthesis|cis-vaccenate biosynthesis|PWY-5973
PWY-5989	Pathway|Biosynthesis|Fatty Acids and Lipids Biosynthesis|Fatty Acids Biosynthesis|Stearate Biosynthesis|stearate biosynthesis II (bacteria and plants)|PWY-5989
PWY-6098	Pathway|Biosynthesis|Secondary Metabolites Biosynthesis|Terpenoids Biosynthesis|Triterpenoids Biosynthesis|diploterol and cycloartenol biosynthesis|PWY-6098
PWY-6107	Pathway|Degradation-Utilization-Assimilation|Aromatic Compounds Degradation|Chloroaromatic Compounds Degradation|chlorosalicylate degradation|PWY-6107
PWY-6113	Pathway|Biosynthesis|Fatty Acids and Lipids Biosynthesis|Fatty Acids Biosynthesis|superpathway of mycolate biosynthesis|PWY-6113
PWY-6121	Pathway|Biosynthesis|Nucleosides and Nucleotides Biosynthesis|Purine Nucleotides Biosynthesis|5-Aminoimidazole Ribonucleotides Biosynthesis|5-aminoimidazole ribonucleotide biosynthesis I|PWY-6121
PWY-6122	Pathway|Biosynthesis|Nucleosides and Nucleotides Biosynthesis|Purine Nucleotides Biosynthesis|5-Aminoimidazole Ribonucleotides Biosynthesis|5-aminoimidazole ribonucleotide biosynthesis II|PWY-6122
PWY-6123	Pathway|Biosynthesis|Nucleosides and Nucleotides Biosynthesis|Purine Nucleotides Biosynthesis|Purine Nucleotides De Novo Biosynthesis|Purine Riboucleotides De Novo Biosynthesis|Inosine-5'-phosphate Biosynthesis|inosine-5'-phosphate biosynthesis I|PWY-6123
PWY-6124	Pathway|Biosynthesis|Nucleosides and Nucleotides Biosynthesis|Purine Nucleotides Biosynthesis|Purine Nucleotides De Novo Biosynthesis|Purine Riboucleotides De Novo Biosynthesis|Inosine-5'-phosphate Biosynthesis|inosine-5'-phosphate biosynthesis II|PWY-6124
PWY-6125	Pathway|Biosynthesis|Nucleosides and Nucleotides Biosynthesis|Purine Nucleotides Biosynthesis|Purine Nucleotides De Novo Biosynthesis|superpathway of guanosine nucleotides de novo biosynthesis II|PWY-6125
PWY-6126	Pathway|Biosynthesis|Nucleosides and Nucleotides Biosynthesis|Purine Nucleotides Biosynthesis|Purine Nucleotides De Novo Biosynthesis|superpathway of adenosine nucleotides de novo biosynthesis II|PWY-6126
PWY-6147	Pathway|Biosynthesis|Cofactors, Prosthetic Groups, Electron Carriers Biosynthesis|Vitamin Biosynthesis|Folate Biosynthesis|6-Hydroxymethyl-Dihydropterin Diphosphate Biosynthesis|6-hydroxymethyl-dihydropterin diphosphate biosynthesis I|PWY-6147
PWY-6151	Pathway|Biosynthesis|Amino Acids Biosynthesis|Proteinogenic Amino Acids Biosynthesis|L-methionine Biosynthesis|L-methionine Salvage|S-adenosyl-L-methionine cycle|S-adenosyl-L-methionine cycle I|PWY-6151
PWY-6163	Pathway|Biosynthesis|Aromatic Compounds Biosynthesis|Chorismate Biosynthesis|chorismate biosynthesis from 3-dehydroquinate|PWY-6163
PWY-6168	Pathway|Biosynthesis|Cofactors, Prosthetic Groups, Electron Carriers Biosynthesis|Vitamin Biosynthesis|Flavin Biosynthesis|flavin biosynthesis III (fungi)|PWY-6168
PWY-6182	Pathway|Degradation-Utilization-Assimilation|Aromatic Compounds Degradation|superpathway of salicylate degradation|PWY-6182
PWY-6185	Pathway|Degradation-Utilization-Assimilation|Aromatic Compounds Degradation|4-methylcatechol degradation (ortho cleavage)|PWY-6185
PWY-6210	Pathway|Degradation-Utilization-Assimilation|Aromatic Compounds Degradation|2-aminophenol degradation|PWY-6210
PWY-621	Pathway|Degradation-Utilization-Assimilation|Carbohydrates Degradation|Sugars Degradation|Sucrose Degradation|sucrose degradation III (sucrose invertase)|PWY-621
PWY-6263	Pathway|Biosynthesis|Cofactors, Prosthetic Groups, Electron Carriers Biosynthesis|Quinol and Quinone Biosynthesis|Menaquinol Biosynthesis|superpathway of menaquinol-8 biosynthesis II|PWY-6263
PWY-6270	Pathway|Biosynthesis|Secondary Metabolites Biosynthesis|Terpenoids Biosynthesis|Hemiterpenes Biosynthesis|isoprene biosynthesis I|PWY-6270
PWY-6277	Pathway|Biosynthesis|Nucleosides and Nucleotides Biosynthesis|Purine Nucleotides Biosynthesis|5-Aminoimidazole Ribonucleotides Biosynthesis|superpathway of 5-aminoimidazole ribonucleotide biosynthesis|PWY-6277
PWY-6282	Pathway|Biosynthesis|Fatty Acids and Lipids Biosynthesis|Fatty Acids Biosynthesis|Unsaturated Fatty Acids Biosynthesis|Palmitoleate Biosynthesis|palmitoleate biosynthesis I (from (5Z)-dodec-5-enoate)|PWY-6282
PWY-6284	Pathway|Biosynthesis|Fatty Acids and Lipids Biosynthesis|Fatty Acids Biosynthesis|Unsaturated Fatty Acids Biosynthesis|superpathway of unsaturated fatty acids biosynthesis (E. coli)|PWY-6284
PWY-6285	Pathway|Biosynthesis|Fatty Acids and Lipids Biosynthesis|Fatty Acids Biosynthesis|superpathway of fatty acids biosynthesis (E. coli)|PWY-6285
PWY-6305	Pathway|Biosynthesis|Amines and Polyamines Biosynthesis|Putrescine Biosynthesis|putrescine biosynthesis IV|PWY-6305
PWY-6307	Pathway|Degradation-Utilization-Assimilation|Amino Acids Degradation|Proteinogenic Amino Acids Degradation|L-tryptophan Degradation|L-tryptophan degradation X (mammalian, via tryptamine)|PWY-6307
PWY-6313	Pathway|Degradation-Utilization-Assimilation|Hormones Degradation|serotonin degradation|PWY-6313
PWY-6317	Pathway|Degradation-Utilization-Assimilation|Carbohydrates Degradation|Sugars Degradation|Galactose Degradation|D-galactose degradation I (Leloir pathway)|PWY-6317
PWY-6318	Pathway|Degradation-Utilization-Assimilation|Amino Acids Degradation|Proteinogenic Amino Acids Degradation|L-phenylalanine Degradation|L-phenylalanine degradation IV (mammalian, via side chain)|PWY-6318
PWY-6353	Pathway|Degradation-Utilization-Assimilation|Nucleosides and Nucleotides Degradation|Purine Nucleotides Degradation|purine nucleotides degradation II (aerobic)|PWY-6353
PWY-6385	Pathway|Biosynthesis|Cell Structures Biosynthesis|Cell Wall Biosynthesis|Peptidoglycan Biosynthesis|peptidoglycan biosynthesis III (mycobacteria)|PWY-6385
PWY-6386	Pathway|Biosynthesis|Cell Structures Biosynthesis|Cell Wall Biosynthesis|UDP-N-Acetylmuramoyl-Pentapeptide Biosynthesis|UDP-N-acetylmuramoyl-pentapeptide biosynthesis II (lysine-containing)|PWY-6386
PWY-6387	Pathway|Biosynthesis|Cell Structures Biosynthesis|Cell Wall Biosynthesis|UDP-N-Acetylmuramoyl-Pentapeptide Biosynthesis|UDP-N-acetylmuramoyl-pentapeptide biosynthesis I (meso-diaminopimelate containing)|PWY-6387
PWY-6435	Pathway|Biosynthesis|Aromatic Compounds Biosynthesis|4-Hydroxybenzoate Biosynthesis|4-hydroxybenzoate biosynthesis V|PWY-6435
PWY-6471	Pathway|Biosynthesis|Cell Structures Biosynthesis|Cell Wall Biosynthesis|Peptidoglycan Biosynthesis|peptidoglycan biosynthesis IV (Enterococcus faecium)|PWY-6471
PWY-6486	Pathway|Degradation-Utilization-Assimilation|Secondary Metabolites Degradation|Sugar Derivatives Degradation|Sugar Acids Degradation|D-Galacturonate Degradation|D-galacturonate degradation II|PWY-6486
PWY-6507	Pathway|Degradation-Utilization-Assimilation|Secondary Metabolites Degradation|Sugar Derivatives Degradation|4-deoxy-L-threo-hex-4-enopyranuronate degradation|PWY-6507
PWY-6519	Pathway|Generation of Precursor Metabolites and Energy|7-Keto,8-aminopelargonate Biosynthesis|8-amino-7-oxononanoate biosynthesis I|PWY-6519
PWY-6527	Pathway|Degradation-Utilization-Assimilation|Carbohydrates Degradation|Sugars Degradation|stachyose degradation|PWY-6527
PWY-6531	Pathway|Degradation-Utilization-Assimilation|Secondary Metabolites Degradation|Sugar Derivatives Degradation|Sugar Alcohols Degradation|mannitol cycle|PWY-6531
PWY-6545	Pathway|Biosynthesis|Nucleosides and Nucleotides Biosynthesis|Pyrimidine Nucleotides Biosynthesis|Pyrimidine Nucleotides De Novo Biosynthesis|Pyrimidine Deoxyribonucleotides De Novo Biosynthesis|pyrimidine deoxyribonucleotides de novo biosynthesis III|PWY-6545
PWY-6549	Pathway|Biosynthesis|Amino Acids Biosynthesis|Proteinogenic Amino Acids Biosynthesis|L-glutamine Biosynthesis|L-glutamine biosynthesis III|PWY-6549
PWY-6562	Pathway|Biosynthesis|Amines and Polyamines Biosynthesis|norspermidine biosynthesis|PWY-6562
PWY-6588	Pathway|Generation of Precursor Metabolites and Energy|Fermentation|Fermentation of Pyruvate|pyruvate fermentation to acetone|PWY-6588
PWY-6590	Pathway|Generation of Precursor Metabolites and Energy|Fermentation|Fermentation of Pyruvate|superpathway of Clostridium acetobutylicum acidogenic fermentation|PWY-6590
PWY-6595	Pathway|Degradation-Utilization-Assimilation|Nucleosides and Nucleotides Degradation|Purine Nucleotides Degradation|Guanosine Nucleotides Degradation|superpathway of guanosine nucleotides degradation (plants)|PWY-6595
PWY-6606	Pathway|Degradation-Utilization-Assimilation|Nucleosides and Nucleotides Degradation|Purine Nucleotides Degradation|Guanosine Nucleotides Degradation|guanosine nucleotides degradation II|PWY-6606
PWY-6608	Pathway|Degradation-Utilization-Assimilation|Nucleosides and Nucleotides Degradation|Purine Nucleotides Degradation|Guanosine Nucleotides Degradation|guanosine nucleotides degradation III|PWY-6608
PWY-6609	Pathway|Biosynthesis|Nucleosides and Nucleotides Biosynthesis|Purine Nucleotides Biosynthesis|Purine Nucleotides Salvage|Adenine and Adenosine Salvage|adenine and adenosine salvage III|PWY-6609
PWY-6612	Pathway|Biosynthesis|Cofactors, Prosthetic Groups, Electron Carriers Biosynthesis|Vitamin Biosynthesis|Folate Biosynthesis|superpathway of tetrahydrofolate biosynthesis|PWY-6612
PWY-6628	Pathway|Biosynthesis|Amino Acids Biosynthesis|Proteinogenic Amino Acids Biosynthesis|L-phenylalanine Biosynthesis|superpathway of L-phenylalanine biosynthesis|PWY-6628
PWY-6629	Pathway|Biosynthesis|Amino Acids Biosynthesis|Proteinogenic Amino Acids Biosynthesis|L-tryptophan Biosynthesis|superpathway of L-tryptophan biosynthesis|PWY-6629
PWY-6630	Pathway|Biosynthesis|Amino Acids Biosynthesis|Proteinogenic Amino Acids Biosynthesis|L-tyrosine Biosynthesis|superpathway of L-tyrosine biosynthesis|PWY-6630
PWY-6660	Pathway|Biosynthesis|Secondary Metabolites Biosynthesis|2-heptyl-3-hydroxy-4(1H)-quinolone biosynthesis|PWY-6660
PWY-6662	Pathway|Biosynthesis|Secondary Metabolites Biosynthesis|superpathway of quinolone and alkylquinolone biosynthesis|PWY-6662
PWY-6690	Pathway|Degradation-Utilization-Assimilation|Aromatic Compounds Degradation|Phenolic Compounds Degradation|cinnamate and 3-hydroxycinnamate degradation to 2-hydroxypentadienoate|PWY-6690
PWY-6700	Pathway|Macromolecule Modification|Nucleic Acids Processing|queuosine biosynthesis|PWY-6700
PWY-6703	Pathway|Biosynthesis|Secondary Metabolites Biosynthesis|preQ0 biosynthesis|PWY-6703
PWY-6708	Pathway|Biosynthesis|Cofactors, Prosthetic Groups, Electron Carriers Biosynthesis|Quinol and Quinone Biosynthesis|Ubiquinol Biosynthesis|ubiquinol-8 biosynthesis (prokaryotic)|PWY-6708
PWY-6728	Pathway|Generation of Precursor Metabolites and Energy|methylaspartate cycle|PWY-6728
PWY-6737	Pathway|Degradation-Utilization-Assimilation|Carbohydrates Degradation|Polysaccharide Degradation|Starch Degradation|starch degradation V|PWY-6737
PWY-6748	Pathway|Degradation-Utilization-Assimilation|Inorganic Nutrients Metabolism|Nitrogen Compounds Metabolism|Denitrification|nitrate reduction VII (denitrification)|PWY-6748
PWY-6749	Pathway|Biosynthesis|Carbohydrates Biosynthesis|Sugars Biosynthesis|Sugar Nucleotides Biosynthesis|CMP-sugar Biosynthesis|CMP-legionaminate biosynthesis|CMP-legionaminate biosynthesis I|PWY-6749
PWY-6803	Pathway|Biosynthesis|Fatty Acids and Lipids Biosynthesis|phosphatidylcholine acyl editing|PWY-6803
PWY-6823	Pathway|Biosynthesis|Cofactors, Prosthetic Groups, Electron Carriers Biosynthesis|Molybdenum Cofactor Biosynthesis|molybdenum cofactor biosynthesis|PWY-6823
PWY-6859	Pathway|Generation of Precursor Metabolites and Energy|all-trans-farnesol biosynthesis|PWY-6859
PWY-6876	Pathway|Generation of Precursor Metabolites and Energy|isopropanol biosynthesis (engineered)|PWY-6876
PWY-6891	Pathway|Biosynthesis|Cofactors, Prosthetic Groups, Electron Carriers Biosynthesis|Vitamin Biosynthesis|Thiamine Biosynthesis|Thiazole Biosynthesis|thiazole biosynthesis II (aerobic bacteria)|PWY-6891
PWY-6892	Pathway|Biosynthesis|Cofactors, Prosthetic Groups, Electron Carriers Biosynthesis|Vitamin Biosynthesis|Thiamine Biosynthesis|Thiazole Biosynthesis|thiazole biosynthesis I (facultative anaerobic bacteria)|PWY-6892
PWY-6895	Pathway|Biosynthesis|Cofactors, Prosthetic Groups, Electron Carriers Biosynthesis|Vitamin Biosynthesis|Thiamine Biosynthesis|superpathway of thiamine diphosphate biosynthesis II|PWY-6895
PWY-6897	Pathway|Biosynthesis|Cofactors, Prosthetic Groups, Electron Carriers Biosynthesis|Vitamin Biosynthesis|Thiamine Biosynthesis|Thiamine Salvage|thiamine salvage II|PWY-6897
PWY-6901	Pathway|Degradation-Utilization-Assimilation|Carbohydrates Degradation|Sugars Degradation|superpathway of glucose and xylose degradation|PWY-6901
PWY-6936	Pathway|Biosynthesis|Amino Acids Biosynthesis|Other Amino Acids Biosynthesis|seleno-amino acid biosynthesis (plants)|PWY-6936
PWY-6969	Pathway|Generation of Precursor Metabolites and Energy|TCA cycle|TCA cycle V (2-oxoglutarate:ferredoxin oxidoreductase)|PWY-6969
PWY-7003	Pathway|Generation of Precursor Metabolites and Energy|Fermentation|Fermentation to Alcohols|glycerol degradation to butanol|PWY-7003
PWY-7007	Pathway|Generation of Precursor Metabolites and Energy|methyl ketone biosynthesis (engineered)|PWY-7007
PWY-7013	Pathway|Generation of Precursor Metabolites and Energy|Fermentation|Fermentation to Short-Chain Fatty Acids|Fermentation to Propanoate|(S)-propane-1,2-diol degradation|PWY-7013
PWY-7031	Pathway|Biosynthesis|Carbohydrates Biosynthesis|Glycans Biosynthesis|Proteins Glycosylation|protein N-glycosylation (bacterial)|PWY-7031
PWY-7039	Pathway|Biosynthesis|Fatty Acids and Lipids Biosynthesis|Phospholipids Biosynthesis|phosphatidate metabolism, as a signaling molecule|PWY-7039
PWY-7094	Pathway|Biosynthesis|Fatty Acids and Lipids Biosynthesis|Fatty Acids Biosynthesis|fatty acid salvage|PWY-7094
PWY-7111	Pathway|Generation of Precursor Metabolites and Energy|Fermentation|Fermentation of Pyruvate|pyruvate fermentation to isobutanol (engineered)|PWY-7111
PWY-7115	Pathway|Generation of Precursor Metabolites and Energy|Photosynthesis|C4 photosynthetic carbon assimilation cycle, NAD-ME type|PWY-7115
PWY-7117	Pathway|Generation of Precursor Metabolites and Energy|Photosynthesis|C4 photosynthetic carbon assimilation cycle, PEPCK type|PWY-7117
PWY-7118	Pathway|Generation of Precursor Metabolites and Energy|chitin degradation to ethanol|PWY-7118
PWY-7165	Pathway|Biosynthesis|Cofactors, Prosthetic Groups, Electron Carriers Biosynthesis|Vitamin Biosynthesis|Ascorbate Biosynthesis|L-ascorbate biosynthesis VI (engineered pathway)|PWY-7165
PWY-7184	Pathway|Biosynthesis|Nucleosides and Nucleotides Biosynthesis|Pyrimidine Nucleotides Biosynthesis|Pyrimidine Nucleotides De Novo Biosynthesis|Pyrimidine Deoxyribonucleotides De Novo Biosynthesis|pyrimidine deoxyribonucleotides de novo biosynthesis I|PWY-7184
PWY-7187	Pathway|Biosynthesis|Nucleosides and Nucleotides Biosynthesis|Pyrimidine Nucleotides Biosynthesis|Pyrimidine Nucleotides De Novo Biosynthesis|Pyrimidine Deoxyribonucleotides De Novo Biosynthesis|pyrimidine deoxyribonucleotides de novo biosynthesis II|PWY-7187
PWY-7196	Pathway|Biosynthesis|Nucleosides and Nucleotides Biosynthesis|Pyrimidine Nucleotides Biosynthesis|Pyrimidine Nucleotides Salvage|superpathway of pyrimidine ribonucleosides salvage|PWY-7196
PWY-7197	Pathway|Biosynthesis|Nucleosides and Nucleotides Biosynthesis|Pyrimidine Nucleotides Biosynthesis|Pyrimidine Nucleotides Salvage|pyrimidine deoxyribonucleotide phosphorylation|PWY-7197
PWY-7198	Pathway|Biosynthesis|Nucleosides and Nucleotides Biosynthesis|Pyrimidine Nucleotides Biosynthesis|Pyrimidine Nucleotides De Novo Biosynthesis|Pyrimidine Deoxyribonucleotides De Novo Biosynthesis|pyrimidine deoxyribonucleotides de novo biosynthesis IV|PWY-7198
PWY-7199	Pathway|Biosynthesis|Nucleosides and Nucleotides Biosynthesis|Pyrimidine Nucleotides Biosynthesis|Pyrimidine Nucleotides Salvage|pyrimidine deoxyribonucleosides salvage|PWY-7199
PWY-7204	Pathway|Biosynthesis|Cofactors, Prosthetic Groups, Electron Carriers Biosynthesis|Vitamin Biosynthesis|Vitamin B6 Biosynthesis|pyridoxal 5'-phosphate salvage II (plants)|PWY-7204
PWY-7208	Pathway|Biosynthesis|Nucleosides and Nucleotides Biosynthesis|Pyrimidine Nucleotides Biosynthesis|Pyrimidine Nucleotides Salvage|superpathway of pyrimidine nucleobases salvage|PWY-7208
PWY-7209	Pathway|Degradation-Utilization-Assimilation|Nucleosides and Nucleotides Degradation|Pyrimidine Nucleotides Degradation|Pyrimidine Nucleobases Degradation|superpathway of pyrimidine ribonucleosides degradation|PWY-7209
PWY-7210	Pathway|Biosynthesis|Nucleosides and Nucleotides Biosynthesis|Pyrimidine Nucleotides Biosynthesis|Pyrimidine Nucleotides Salvage|pyrimidine deoxyribonucleotides biosynthesis from CTP|PWY-7210
PWY-7211	Pathway|Biosynthesis|Nucleosides and Nucleotides Biosynthesis|Pyrimidine Nucleotides Biosynthesis|Pyrimidine Nucleotides De Novo Biosynthesis|Pyrimidine Deoxyribonucleotides De Novo Biosynthesis|superpathway of pyrimidine deoxyribonucleotides de novo biosynthesis|PWY-7211
PWY-7219	Pathway|Biosynthesis|Nucleosides and Nucleotides Biosynthesis|Purine Nucleotides Biosynthesis|Purine Nucleotides De Novo Biosynthesis|Purine Riboucleotides De Novo Biosynthesis|adenosine ribonucleotides de novo biosynthesis|PWY-7219
PWY-7220	Pathway|Biosynthesis|Nucleosides and Nucleotides Biosynthesis|Purine Nucleotides Biosynthesis|Purine Nucleotides De Novo Biosynthesis|Purine Deoxyribonucleotides De Novo Biosynthesis|Adenosine Deoxyribonucleotides De Novo Biosynthesis|adenosine deoxyribonucleotides de novo biosynthesis II|PWY-7220
PWY-7221	Pathway|Biosynthesis|Nucleosides and Nucleotides Biosynthesis|Purine Nucleotides Biosynthesis|Purine Nucleotides De Novo Biosynthesis|Purine Riboucleotides De Novo Biosynthesis|guanosine ribonucleotides de novo biosynthesis|PWY-7221
PWY-7222	Pathway|Biosynthesis|Nucleosides and Nucleotides Biosynthesis|Purine Nucleotides Biosynthesis|Purine Nucleotides De Novo Biosynthesis|Purine Deoxyribonucleotides De Novo Biosynthesis|Guanosine Deoxyribonucleotides De Novo Biosynthesis|guanosine deoxyribonucleotides de novo biosynthesis II|PWY-7222
PWY-7228	Pathway|Biosynthesis|Nucleosides and Nucleotides Biosynthesis|Purine Nucleotides Biosynthesis|Purine Nucleotides De Novo Biosynthesis|superpathway of guanosine nucleotides de novo biosynthesis I|PWY-7228
PWY-7229	Pathway|Biosynthesis|Nucleosides and Nucleotides Biosynthesis|Purine Nucleotides Biosynthesis|Purine Nucleotides De Novo Biosynthesis|superpathway of adenosine nucleotides de novo biosynthesis I|PWY-7229
PWY-7234	Pathway|Biosynthesis|Nucleosides and Nucleotides Biosynthesis|Purine Nucleotides Biosynthesis|Purine Nucleotides De Novo Biosynthesis|Purine Riboucleotides De Novo Biosynthesis|Inosine-5'-phosphate Biosynthesis|inosine-5'-phosphate biosynthesis III|PWY-7234
PWY-7237	Pathway|Degradation-Utilization-Assimilation|Secondary Metabolites Degradation|Sugar Derivatives Degradation|Sugar Alcohols Degradation|myo-, chiro- and scyllo-inositol degradation|PWY-7237
PWY-7242	Pathway|Degradation-Utilization-Assimilation|Secondary Metabolites Degradation|Sugar Derivatives Degradation|Sugar Acids Degradation|D-fructuronate degradation|PWY-7242
PWY-724	Pathway|Biosynthesis|Amino Acids Biosynthesis|superpathway of L-lysine, L-threonine and L-methionine biosynthesis II|PWY-724
PWY-7254	Pathway|Generation of Precursor Metabolites and Energy|TCA cycle|TCA cycle VII (acetate-producers)|PWY-7254
PWY-7268	Pathway|Biosynthesis|Cofactors, Prosthetic Groups, Electron Carriers Biosynthesis|NAD Metabolism|NAD-NADP-NADH-NADPH cytosolic interconversion (yeast)|PWY-7268
PWY-7269	Pathway|Biosynthesis|Cofactors, Prosthetic Groups, Electron Carriers Biosynthesis|NAD Metabolism|NAD-NADP-NADH-NADPH mitochondrial interconversion (yeast)|PWY-7269
PWY-7279	Pathway|Generation of Precursor Metabolites and Energy|Respiration|Aerobic Respiration|aerobic respiration II (cytochrome c) (yeast)|PWY-7279
PWY-7282	Pathway|Biosynthesis|Cofactors, Prosthetic Groups, Electron Carriers Biosynthesis|Vitamin Biosynthesis|Thiamine Biosynthesis|4-amino-2-methyl-5-diphosphomethylpyrimidine biosynthesis|4-amino-2-methyl-5-diphosphomethylpyrimidine biosynthesis (yeast)|PWY-7282
PWY-7288	Pathway|Degradation-Utilization-Assimilation|Fatty Acids and Lipids Degradation|Fatty Acids Degradation|fatty acid Î²-oxidation (peroxisome, yeast)|PWY-7288
PWY-7315	Pathway|Biosynthesis|Carbohydrates Biosynthesis|Sugars Biosynthesis|Sugar Nucleotides Biosynthesis|dTDP-sugar Biosynthesis|dTDP-N-acetylthomosamine biosynthesis|PWY-7315
PWY-7323	Pathway|Biosynthesis|Carbohydrates Biosynthesis|Sugars Biosynthesis|Sugar Nucleotides Biosynthesis|GDP-sugar Biosynthesis|superpathway of GDP-mannose-derived O-antigen building blocks biosynthesis|PWY-7323
PWY-7357	Pathway|Biosynthesis|Cofactors, Prosthetic Groups, Electron Carriers Biosynthesis|Vitamin Biosynthesis|Thiamine Biosynthesis|thiamine formation from pyrithiamine and oxythiamine (yeast)|PWY-7357
PWY-7371	Pathway|Biosynthesis|Cofactors, Prosthetic Groups, Electron Carriers Biosynthesis|Quinol and Quinone Biosynthesis|1,4-dihydroxy-6-naphthoate biosynthesis|1,4-dihydroxy-6-naphthoate biosynthesis II|PWY-7371
PWY-7383	Pathway|Generation of Precursor Metabolites and Energy|Fermentation|anaerobic energy metabolism (invertebrates, cytosol)|PWY-7383
PWY-7385	Pathway|Generation of Precursor Metabolites and Energy|Fermentation|Fermentation to Alcohols|1,3-propanediol biosynthesis (engineered)|PWY-7385
PWY-7388	Pathway|Biosynthesis|Fatty Acids and Lipids Biosynthesis|Fatty Acids Biosynthesis|octanoyl-[acyl-carrier protein] biosynthesis (mitochondria, yeast)|PWY-7388
PWY-7391	Pathway|Biosynthesis|Secondary Metabolites Biosynthesis|Terpenoids Biosynthesis|Hemiterpenes Biosynthesis|isoprene biosynthesis II (engineered)|PWY-7391
PWY-7392	Pathway|Biosynthesis|Secondary Metabolites Biosynthesis|Terpenoids Biosynthesis|Diterpenoids Biosynthesis|taxadiene biosynthesis (engineered)|PWY-7392
PWY-7400	Pathway|Biosynthesis|Amino Acids Biosynthesis|Proteinogenic Amino Acids Biosynthesis|L-arginine Biosynthesis|L-arginine biosynthesis IV (archaebacteria)|PWY-7400
PWY-7411	Pathway|Biosynthesis|Fatty Acids and Lipids Biosynthesis|Phospholipids Biosynthesis|phosphatidate biosynthesis (yeast)|PWY-7411
PWY-7431	Pathway|Degradation-Utilization-Assimilation|Amines and Polyamines Degradation|aromatic biogenic amine degradation (bacteria)|PWY-7431
PWY-7446	Pathway|Degradation-Utilization-Assimilation|Secondary Metabolites Degradation|Sugar Derivatives Degradation|Sulfoquinovose Degradation|sulfoquinovose degradation I|PWY-7446
PWY-7456	Pathway|Degradation-Utilization-Assimilation|Carbohydrates Degradation|Polysaccharide Degradation|Î²-(1,4)-mannan degradation|PWY-7456
PWY-7539	Pathway|Biosynthesis|Cofactors, Prosthetic Groups, Electron Carriers Biosynthesis|Vitamin Biosynthesis|Folate Biosynthesis|6-Hydroxymethyl-Dihydropterin Diphosphate Biosynthesis|6-hydroxymethyl-dihydropterin diphosphate biosynthesis III (Chlamydia)|PWY-7539
PWY-7560	Pathway|Biosynthesis|Secondary Metabolites Biosynthesis|Terpenoids Biosynthesis|Hemiterpenes Biosynthesis|Isopentenyl Diphosphate Biosynthesis|Methylerythritol Phosphate Pathways|methylerythritol phosphate pathway II|PWY-7560
PWY-7616	Pathway|Degradation-Utilization-Assimilation|Alcohols Degradation|methanol oxidation to carbon dioxide|PWY-7616
PWY-7663	Pathway|Biosynthesis|Fatty Acids and Lipids Biosynthesis|Fatty Acids Biosynthesis|Unsaturated Fatty Acids Biosynthesis|gondoate biosynthesis (anaerobic)|PWY-7663
PWY-7664	Pathway|Biosynthesis|Fatty Acids and Lipids Biosynthesis|Fatty Acids Biosynthesis|Unsaturated Fatty Acids Biosynthesis|Oleate Biosynthesis|oleate biosynthesis IV (anaerobic)|PWY-7664
PWY-821	Pathway|Biosynthesis|Amino Acids Biosynthesis|superpathway of sulfur amino acid biosynthesis (Saccharomyces cerevisiae)|PWY-821
PWY-841	Pathway|Biosynthesis|Nucleosides and Nucleotides Biosynthesis|Purine Nucleotides Biosynthesis|Purine Nucleotides De Novo Biosynthesis|superpathway of purine nucleotides de novo biosynthesis I|PWY-841
PWY-922	Pathway|Biosynthesis|Secondary Metabolites Biosynthesis|Terpenoids Biosynthesis|Hemiterpenes Biosynthesis|Isopentenyl Diphosphate Biosynthesis|Mevalonate Pathways|mevalonate pathway I|PWY-922
PWY0-1061	Pathway|Biosynthesis|Amino Acids Biosynthesis|Proteinogenic Amino Acids Biosynthesis|L-alanine Biosynthesis|superpathway of L-alanine biosynthesis|PWY0-1061
PWY0-1241	Pathway|Biosynthesis|Carbohydrates Biosynthesis|Sugars Biosynthesis|Sugar Nucleotides Biosynthesis|ADP-sugar Biosynthesis|ADP-L-glycero-Î²-D-manno-heptose biosynthesis|PWY0-1241
PWY0-1261	Pathway|Degradation-Utilization-Assimilation|Secondary Metabolites Degradation|Sugar Derivatives Degradation|Anhydromuropeptides Recycling|anhydromuropeptides recycling I|PWY0-1261
PWY0-1277	Pathway|Degradation-Utilization-Assimilation|Aromatic Compounds Degradation|3-phenylpropanoate and 3-(3-hydroxyphenyl)propanoate degradation|PWY0-1277
PWY0-1296	Pathway|Degradation-Utilization-Assimilation|Nucleosides and Nucleotides Degradation|Purine Nucleotides Degradation|purine ribonucleosides degradation|PWY0-1296
PWY0-1297	Pathway|Degradation-Utilization-Assimilation|Nucleosides and Nucleotides Degradation|superpathway of purine deoxyribonucleosides degradation|PWY0-1297
PWY0-1298	Pathway|Degradation-Utilization-Assimilation|Nucleosides and Nucleotides Degradation|Pyrimidine Nucleotides Degradation|superpathway of pyrimidine deoxyribonucleosides degradation|PWY0-1298
PWY0-1319	Pathway|Biosynthesis|Fatty Acids and Lipids Biosynthesis|Phospholipids Biosynthesis|CDP-diacylglycerol Biosynthesis|CDP-diacylglycerol biosynthesis II|PWY0-1319
PWY0-1338	Pathway|Biosynthesis|Cell Structures Biosynthesis|Lipopolysaccharide Biosynthesis|polymyxin resistance|PWY0-1338
PWY0-1415	Pathway|Biosynthesis|Cofactors, Prosthetic Groups, Electron Carriers Biosynthesis|Porphyrin Compounds Biosynthesis|Heme Biosynthesis|Heme b Biosynthesis|superpathway of heme b biosynthesis from uroporphyrinogen-III|PWY0-1415
PWY0-1479	Pathway|Macromolecule Modification|Nucleic Acids Processing|tRNA processing|PWY0-1479
PWY0-1533	Pathway|Degradation-Utilization-Assimilation|Inorganic Nutrients Metabolism|Phosphorus Compounds Metabolism|Methylphosphonate Degradation|methylphosphonate degradation I|PWY0-1533
PWY0-1586	Pathway|Biosynthesis|Cell Structures Biosynthesis|Cell Wall Biosynthesis|Peptidoglycan Biosynthesis|peptidoglycan maturation (meso-diaminopimelate containing)|PWY0-1586
PWY0-162	Pathway|Biosynthesis|Nucleosides and Nucleotides Biosynthesis|Pyrimidine Nucleotides Biosynthesis|Pyrimidine Nucleotides De Novo Biosynthesis|Pyrimidine Ribonucleotides De Novo Biosynthesis|superpathway of pyrimidine ribonucleotides de novo biosynthesis|PWY0-162
PWY0-166	Pathway|Biosynthesis|Nucleosides and Nucleotides Biosynthesis|Pyrimidine Nucleotides Biosynthesis|Pyrimidine Nucleotides De Novo Biosynthesis|Pyrimidine Deoxyribonucleotides De Novo Biosynthesis|superpathway of pyrimidine deoxyribonucleotides de novo biosynthesis (E. coli)|PWY0-166
PWY0-321	Pathway|Degradation-Utilization-Assimilation|Aromatic Compounds Degradation|Phenolic Compounds Degradation|Phenylacetate Degradation|phenylacetate degradation I (aerobic)|PWY0-321
PWY0-42	Pathway|Degradation-Utilization-Assimilation|Carboxylates Degradation|Propanoate Degradation|2-Methylcitrate Cycle|2-methylcitrate cycle I|PWY0-42
PWY0-781	Pathway|Superpathways|aspartate superpathway|PWY0-781
PWY0-845	Pathway|Biosynthesis|Cofactors, Prosthetic Groups, Electron Carriers Biosynthesis|Vitamin Biosynthesis|Vitamin B6 Biosynthesis|superpathway of pyridoxal 5'-phosphate biosynthesis and salvage|PWY0-845
PWY0-862	Pathway|Biosynthesis|Fatty Acids and Lipids Biosynthesis|Fatty Acids Biosynthesis|Unsaturated Fatty Acids Biosynthesis|(5Z)-dodecenoate Biosynthesis|(5Z)-dodecenoate biosynthesis I|PWY0-862
PWY0-881	Pathway|Biosynthesis|Fatty Acids and Lipids Biosynthesis|Fatty Acids Biosynthesis|superpathway of fatty acid biosynthesis I (E. coli)|PWY0-881
PWY1F-823	Pathway|Biosynthesis|Secondary Metabolites Biosynthesis|Phenylpropanoid Derivatives Biosynthesis|Flavonoids Biosynthesis|Leucoanthocyanidins (flavan-3,4-diols) Biosynthesis|leucopelargonidin and leucocyanidin biosynthesis|PWY1F-823
PWY1G-0	Pathway|Biosynthesis|Cofactors, Prosthetic Groups, Electron Carriers Biosynthesis|Reductant Biosynthesis|mycothiol biosynthesis|PWY1G-0
PWY3O-355	Pathway|Biosynthesis|Fatty Acids and Lipids Biosynthesis|Fatty Acids Biosynthesis|Stearate Biosynthesis|stearate biosynthesis III (fungi)|PWY3O-355
PWY490-3	Pathway|Degradation-Utilization-Assimilation|Inorganic Nutrients Metabolism|Nitrogen Compounds Metabolism|Nitrate Reduction|nitrate reduction VI (assimilatory)|PWY490-3
PWY4FS-7	Pathway|Biosynthesis|Fatty Acids and Lipids Biosynthesis|Phospholipids Biosynthesis|Phosphatidylglycerol Biosynthesis|phosphatidylglycerol biosynthesis I (plastidic)|PWY4FS-7
PWY4FS-8	Pathway|Biosynthesis|Fatty Acids and Lipids Biosynthesis|Phospholipids Biosynthesis|Phosphatidylglycerol Biosynthesis|phosphatidylglycerol biosynthesis II (non-plastidic)|PWY4FS-8
PWY4LZ-257	Pathway|Generation of Precursor Metabolites and Energy|Fermentation|Fermentation of Pyruvate|superpathway of fermentation (Chlamydomonas reinhardtii)|PWY4LZ-257
PWY66-367	Pathway|Generation of Precursor Metabolites and Energy|Other|ketogenesis|PWY66-367
PWY66-375	Pathway|Biosynthesis|Hormones Biosynthesis|leukotriene biosynthesis|PWY66-375
PWY66-388	Pathway|Degradation-Utilization-Assimilation|Fatty Acids and Lipids Degradation|Fatty Acids Degradation|fatty acid Î±-oxidation III|PWY66-388
PWY66-389	Pathway|Degradation-Utilization-Assimilation|Alcohols Degradation|phytol degradation|PWY66-389
PWY66-391	Pathway|Degradation-Utilization-Assimilation|Fatty Acids and Lipids Degradation|Fatty Acids Degradation|fatty acid Î²-oxidation VI (peroxisome)|PWY66-391
PWY66-399	Pathway|Biosynthesis|Carbohydrates Biosynthesis|Sugars Biosynthesis|Gluconeogenesis|gluconeogenesis III|PWY66-399
PWY66-409	Pathway|Biosynthesis|Nucleosides and Nucleotides Biosynthesis|Purine Nucleotides Biosynthesis|Purine Nucleotides Salvage|superpathway of purine nucleotide salvage|PWY66-409
PWY66-422	Pathway|Degradation-Utilization-Assimilation|Carbohydrates Degradation|Sugars Degradation|Galactose Degradation|D-galactose degradation V (Leloir pathway)|PWY66-422
PWYG-321	Pathway|Biosynthesis|Fatty Acids and Lipids Biosynthesis|Fatty Acids Biosynthesis|mycolate biosynthesis|PWYG-321
PYRIDNUCSAL-PWY	Pathway|Biosynthesis|Cofactors, Prosthetic Groups, Electron Carriers Biosynthesis|NAD Metabolism|NAD Biosynthesis|NAD salvage pathway I|PYRIDNUCSAL-PWY
PYRIDNUCSYN-PWY	Pathway|Biosynthesis|Cofactors, Prosthetic Groups, Electron Carriers Biosynthesis|NAD Metabolism|NAD Biosynthesis|NAD biosynthesis I (from aspartate)|PYRIDNUCSYN-PWY
PYRIDOXSYN-PWY	Pathway|Biosynthesis|Cofactors, Prosthetic Groups, Electron Carriers Biosynthesis|Vitamin Biosynthesis|Vitamin B6 Biosynthesis|pyridoxal 5'-phosphate biosynthesis I|PYRIDOXSYN-PWY
REDCITCYC	Pathway|Generation of Precursor Metabolites and Energy|TCA cycle|TCA cycle VIII (helicobacter)|REDCITCYC
RHAMCAT-PWY	Pathway|Degradation-Utilization-Assimilation|Carbohydrates Degradation|Sugars Degradation|L-rhamnose Degradation|L-rhamnose degradation I|RHAMCAT-PWY
RIBOSYN2-PWY	Pathway|Biosynthesis|Cofactors, Prosthetic Groups, Electron Carriers Biosynthesis|Vitamin Biosynthesis|Flavin Biosynthesis|flavin biosynthesis I (bacteria and plants)|RIBOSYN2-PWY
SALVADEHYPOX-PWY	Pathway|Degradation-Utilization-Assimilation|Nucleosides and Nucleotides Degradation|Purine Nucleotides Degradation|Adenosine Nucleotides Degradation|adenosine nucleotides degradation II|SALVADEHYPOX-PWY
SER-GLYSYN-PWY	Pathway|Biosynthesis|Amino Acids Biosynthesis|superpathway of L-serine and glycine biosynthesis I|SER-GLYSYN-PWY
SO4ASSIM-PWY	Pathway|Degradation-Utilization-Assimilation|Inorganic Nutrients Metabolism|Sulfur Compounds Metabolism|Sulfate Reduction|sulfate reduction I (assimilatory)|SO4ASSIM-PWY
SULFATE-CYS-PWY	Pathway|Degradation-Utilization-Assimilation|Inorganic Nutrients Metabolism|Sulfur Compounds Metabolism|superpathway of sulfate assimilation and cysteine biosynthesis|SULFATE-CYS-PWY
TCA-GLYOX-BYPASS	Pathway|Generation of Precursor Metabolites and Energy|TCA cycle|superpathway of glyoxylate bypass and TCA|TCA-GLYOX-BYPASS
TCA	Pathway|Generation of Precursor Metabolites and Energy|TCA cycle|TCA cycle I (prokaryotic)|TCA
TEICHOICACID-PWY	Pathway|Biosynthesis|Cell Structures Biosynthesis|Cell Wall Biosynthesis|Teichoic Acids Biosynthesis|poly(glycerol phosphate) wall teichoic acid biosynthesis|TEICHOICACID-PWY
THISYN-PWY	Pathway|Biosynthesis|Cofactors, Prosthetic Groups, Electron Carriers Biosynthesis|Vitamin Biosynthesis|Thiamine Biosynthesis|superpathway of thiamine diphosphate biosynthesis I|THISYN-PWY
THISYNARA-PWY	Pathway|Biosynthesis|Cofactors, Prosthetic Groups, Electron Carriers Biosynthesis|Vitamin Biosynthesis|Thiamine Biosynthesis|superpathway of thiamine diphosphate biosynthesis III (eukaryotes)|THISYNARA-PWY
THRESYN-PWY	Pathway|Biosynthesis|Amino Acids Biosynthesis|Proteinogenic Amino Acids Biosynthesis|L-threonine Biosynthesis|superpathway of L-threonine biosynthesis|THRESYN-PWY
TRNA-CHARGING-PWY	Pathway|Biosynthesis|Aminoacyl-tRNA Charging|tRNA charging|TRNA-CHARGING-PWY
TRPSYN-PWY	Pathway|Biosynthesis|Amino Acids Biosynthesis|Proteinogenic Amino Acids Biosynthesis|L-tryptophan Biosynthesis|L-tryptophan biosynthesis|TRPSYN-PWY
TYRFUMCAT-PWY	Pathway|Degradation-Utilization-Assimilation|Amino Acids Degradation|Proteinogenic Amino Acids Degradation|L-tyrosine Degradation|L-tyrosine degradation I|TYRFUMCAT-PWY
UBISYN-PWY	Pathway|Biosynthesis|Cofactors, Prosthetic Groups, Electron Carriers Biosynthesis|Quinol and Quinone Biosynthesis|Ubiquinol Biosynthesis|superpathway of ubiquinol-8 biosynthesis (prokaryotic)|UBISYN-PWY
UDPNACETYLGALSYN-PWY	Pathway|Biosynthesis|Carbohydrates Biosynthesis|Sugars Biosynthesis|Sugar Nucleotides Biosynthesis|UDP-sugar Biosynthesis|UDP-N-acetyl-D-glucosamine Biosynthesis|UDP-N-acetyl-D-glucosamine biosynthesis II|UDPNACETYLGALSYN-PWY
UDPNAGSYN-PWY	Pathway|Biosynthesis|Carbohydrates Biosynthesis|Sugars Biosynthesis|Sugar Nucleotides Biosynthesis|UDP-sugar Biosynthesis|UDP-N-acetyl-D-glucosamine Biosynthesis|UDP-N-acetyl-D-glucosamine biosynthesis I|UDPNAGSYN-PWY
URSIN-PWY	Pathway|Biosynthesis|Amines and Polyamines Biosynthesis|ureide biosynthesis|URSIN-PWY
VALDEG-PWY	Pathway|Degradation-Utilization-Assimilation|Amino Acids Degradation|Proteinogenic Amino Acids Degradation|L-valine Degradation|L-valine degradation I|VALDEG-PWY
VALSYN-PWY	Pathway|Biosynthesis|Amino Acids Biosynthesis|Proteinogenic Amino Acids Biosynthesis|L-valine Biosynthesis|L-valine biosynthesis|VALSYN-PWY
